# Supplementary material for: Knockout of CAFFEOYL-COA 3-O-METHYLTRANSFERASE 6/6L enhances the S/G ratio of lignin monomers and disease resistance in Nicotiana tabacum
Source: Front Plant Sci. 2023 Oct 5;14:1216702. doi: 10.3389/fpls.2023.1216702 (PMC10585270; doi:10.3389/fpls.2023.1216702)
Supplement: Supplementary file 3 [file Table_3.xlsx]

## Sheet: Sheet1
Supplementary Table S3:Real time PCR primers
Primer	Sequence (5’-3’)
NtCCoAOMT1F	AACCAATGGAAGACATCAAG
NtCCoAOMT1R	CATGAGGTTCCAGGGGTGTT
NtCCoAOMT2F	CCTTGGAACCTCATGACC
NtCCoAOMT2R	GGAAGGCCAATCTCATAGTT
NtCCoAOMT3F	ACCCCTGGAACATCATGACC
NtCCoAOMT3R	GGTTGATATCCATGGCTAAA
NtCCoAOMT4F	GATGGAGAAAATGGAAGACA
NtCCoAOMT4R	GGTTCCAGGGGTGTTTTGCG
NtCCoAOMT5F	TTGTTGAAGCTGATCAATGC
NtCCoAOMT5R	CGATTATGGGCAATCCTATT
NtCCoAOMT6F	TGAGAACGGTGCAGCACAGG
NtCCoAOMT6R	GCAATGATCAGCTTCAATAG
NtCCoAOMT3LF	CCAAAATGGAAGACACCAAG
NtCCoAOMT3LR	ATGCCAAGAATACTATGGAA
NtCCoAOMT5LF	CCTGTTCTTGATCAATTGGT
NtCCoAOMT5LR	GCTCCAATACAAAGTCCCTG
NtCCoAOMT6LF	TCGCCAAACACCAAGAGGTT
NtCCoAOMT6LR	ACACCGATTTCCATGGTGTT
NtActin F	CTGAGGTCCTTTTCCAACCA
NtActin R	TACCCGGGAACATGGTAGAG
